# Supplementary material for: Knowledge of female genital cutting among health and social care professionals in Francophone Belgium: A cross-sectional survey
Source: PLOS Glob Public Health. 2024 Jul 18;4(7):e0002225. doi: 10.1371/journal.pgph.0002225 (PMC11257331; doi:10.1371/journal.pgph.0002225)
Supplement: S1 Data — (XLSX) [file pgph.0002225.s002.xlsx]

## Sheet: variabled
Age	Sex	Profession	Q4accompaniment_excision	Q4number_accomp_exc	Number_FGM_WHO	Able_recogn_FGM	Estimation_N_women	Nestim	Discuss_the_subject_in_practice
		1	no
		1	yes	1 to 5
		1	yes	6 to 10
		1	no
		2	yes	1 to 5
		2	no
		2	yes	1 to 5
		2	no
		3	yes	1 to 5
		3	not sure	0
		3	yes	1 to 5
		3	no
		2	yes	0
		2	yes	0
		3	no
		2	yes	1 to 5
		2	yes	0
		2	yes	1 to 5
		1	no
		2
		1	yes	1 to 5
		1	no
		1	no
		1	no
		1	no
		1	no
		1	no
		1	no
		2	yes	6 to 10
		1	yes	0
		1	no
		1	yes	6 to 10
		1	yes	1 to 5
		1	no
		2	yes	1 to 5
		1	no
		2	yes	1 to 5
		3	yes	11 to 49
		3	no
		2
		3
		2
		2	no
		1
		3
		2	yes	1 to 5
		2	yes	1 to 5
		2	yes	11 to 49
		2	no
		2	yes	11 to 49
		3	not sure
		2	no
		2
		3	yes	1 to 5
		3	yes	1 to 5
		1	no
		2
		2	no
		2
		2	yes	> 50
		2	no
		3	yes	1 to 5
		2	yes	1 to 5
		3
		2	no
		3	no
		2	no
		3	no
		1	no
		1	no
		1
		2	no		4	3	7	2	Yes if suspicion exci risk
		2	yes	1 to 5	3	3	7	2	Yes, systematically when comes from a country that practices
		2	yes	1 to 5	3	2	1	1	Yes, systematically when comes from a country that practices
		2	yes	1 to 5	3	2	8	2	No, never
		2	no		3	5	4	2	No, never
		3	yes	1 to 5			4	2	Sometimes
		3	no		3		8	2	Sometimes
		3	no		2		1	1	No, never
		2	yes	0	4	3	1	1	Sometimes
		1	yes	1 to 5	5	4	8	2	Yes, only if tfamily talks about it first
		1	yes	1 to 5	4	2	1	1	Sometimes
		1	no		3	5	1	1	No, never
		3	yes	1 to 5			8	2	No, never
		2	yes	0	2	4	8	2	No, never
		1	yes	0	2	4	4	2	No, never
		2	yes	1 to 5	3	2	3	2	Yes systematically unless woman is accompanied
		3	no		1		3	2	Yes, only if tfamily talks about it first
		1	no		1	4	1	1	No, never
		1	no		1	5	2	2	No, never
		1	no		1	5	6	2	No, never
		2	yes	6 to 10	4	2	6	2	Sometimes
		3	yes	6 to 10	3		4	2	Yes, only if tfamily talks about it first
		2	yes	1 to 5	4	2	1	1	Yes if suspicion exci risk
		1	no		3	4	6	2	Sometimes
		1	yes	0	3	4	1	1	Yes, systematically when comes from a country that practices
		1	not sure	Difficult to assess	2	2	1	1	Yes, only if tfamily talks about it first
		2	yes	6 to 10	4	2	8	2	Yes, systematically when comes from a country that practices
		2	yes	1 to 5	4	2	6	2	Yes, systematically when comes from a country that practices
		3	yes	0	4		3	2	Yes, systematically when comes from a country that practices
		1	no		4	3	4	2	Yes, only if tfamily talks about it first
2	1	3	no				1	1	Yes, only if tfamily talks about it first
3	2	3	yes	1 to 5	3		7	2	Yes, systematically when comes from a country that practices
1	2	3	not sure	0	1		4	2	No, never
2	2		yes	0	3		8	2	Sometimes
3	2	1	yes		4		7	2	Sometimes
2	1		no		3		3	2	No, never
3	1		yes	6 to 10	4		4	2	Yes, only if tfamily talks about it first
1	2	2	no		1		1	1	No, never
2	2	3	no		4		3	2	Yes, systematically when comes from a country that practices
1	2	3	yes	1 to 5	4		8	2	Yes, only if tfamily talks about it first
1	2	3	no		4		4	2	Yes, only if tfamily talks about it first
2	2	3	yes	0	4		1	1	Yes systematically unless woman is accompanied
1	2	2	no		3		1	1	Sometimes
3	2	2	yes	0	3		1	1	Other
3	1		no		2		1	1	Yes if suspicion exci risk
1	2	2	no		4		6	2	Yes, systematically when comes from a country that practices
2	2	3	yes	11 to 49	3		8	2	Sometimes
1	2	3	no		1		3	2	No, never
1	2	3	no		4		6	2	No, never
2	2	3	no		3		1	1	Other
		3	no		0		1	1	Sometimes
2	2	3	yes	0	2		5	3	Sometimes
		3	yes	0	3		4	2	Sometimes
2	2	3	no		4		1	1	Yes, systematically when comes from a country that practices
		3	no		4		5	3	Yes, systematically when comes from a country that practices
2	1	3	no		1		1	1	No, never
2	2	3	yes	1 to 5	2		1	1	Yes, only if tfamily talks about it first
1	2	3	not sure		1		1	1	Yes, only if tfamily talks about it first
2		3	yes	1 to 5			1	1	Yes, only if tfamily talks about it first
1		3	yes	11 to 49	3		6	2	Sometimes
1	2	3	no		1		2	2	Yes, only if tfamily talks about it first
2	2	3	yes	0	3		6	2	Yes, systematically when comes from a country that practices
1	2	3	yes	1 to 5	2		5	3	Yes systematically unless woman is accompanied
2	2	3	yes	1 to 5	3		1	1	Yes, systematically when comes from a country that practices
2	2	3	yes	0	2		4	2	Sometimes
1	2	3	no		4		4	2	No, never
1	2	3	no		2		3	2	Other
1	2	3	no		3		1	1	Yes, only if tfamily talks about it first
2	2	3	yes	1 to 5	3		5	3	Sometimes
1	2	3	yes	0	4		7	2	Yes, systematically when comes from a country that practices
1	2	3	yes	1 to 5	0		4	2	Sometimes
1	2	3	yes	0	3		8	2	Sometimes
2	2	3	yes	0	3		4	2	No, never
1	2	3	yes	1 to 5	3		3	2	Sometimes
3	2	3	no		2		1	1	No, never
3	2	3	yes	0	4		1	1	Yes, systematically when comes from a country that practices
1	2	3	yes	11 to 49	4		6	2	Yes, systematically when comes from a country that practices
1	2	3	no				1	1	Yes, only if tfamily talks about it first
1	2	3	yes	0	4		5	3	Yes, systematically when comes from a country that practices
1	2	3	no				3	2	No, never
3	2	3	no		3		5	3	No, never
2	2	3	no		2		1	1	No, never
1	2	3	no		1		1	1	No, never
1	2	3	no		3		1	1	No, never
2	2	3	yes	0	3		4	2	Sometimes
1	2	3	no		2		1	1	Yes, only if tfamily talks about it first
1	2	3	yes	1 to 5	3		6	2	Yes, systematically when comes from a country that practices
1	2	3	no		3		3	2	No, never
1	1	3	not sure	Difficult to assess	4		5	3	Other
1	2	3	yes	6 to 10	3		5	3	Yes if suspicion exci risk
1	2	3	yes		4		1	1	Yes, systematically when comes from a country that practices
2	2	3	yes		2		6	2
2	2	3	no		3		2	2	Yes, systematically when comes from a country that practices
2	2	3	yes	1 to 5	3		1	1	Sometimes
1	2	3	yes	1 to 5	4		1	1	Yes, only if tfamily talks about it first
1	2	3	no		2		4	2
3	2	3	yes	0	3		1	1	Yes, only if tfamily talks about it first
1	2	3	yes	0	3		4	2	No, never
1	2	3	no		3		3	2
1	2	3	yes	1 to 5	2		5	3	Yes, systematically when comes from a country that practices
1	2	3	yes	0	1		4	2	No, never
2	2	3	yes	0	2		4	2	Yes, systematically when comes from a country that practices
		3	yes	0	1		1	1	Yes, systematically when comes from a country that practices
1	2	3	no		3		6	2	Yes, systematically when comes from a country that practices
2	2	3	no		4		3	2	Sometimes
1	2	3	yes	1 to 5	0		1	1	No, never
2	2	3	no				1	1	No, never
1	2	3	yes	1 to 5	2		4	2	No, never
2	2	3	yes	1 to 5	1		2	2	Yes, only if tfamily talks about it first
1	2	3	yes	1 to 5	3		2	2	Yes, only if tfamily talks about it first
2	2	3	yes	1 to 5	3		8	2	Yes, systematically when comes from a country that practices
1	2	3	yes	6 to 10	4		6	2	Yes, systematically when comes from a country that practices
3	1	1	no			4	4	2	No, never
		1	no			5	1	1	No, never
		1	no		3	3	3	2	No, never
3	1	1	no		0	5	1	1
1	2	1	yes	1 to 5	4	3	6	2	Yes if suspicion exci risk
3	1	1	no				1	1	No, never
1	2	1	yes	11 to 49	4	2	1	1	Yes, systematically when comes from a country that practices
2	2	1			4	2	1	1	Sometimes
3	2	1	no		3	5	5	3	No, never
1	2	1	no		4	2	5	3	Yes, systematically when comes from a country that practices
3	2	1	yes	Difficult to assess	3	2	1	1	Sometimes
1	1	1	yes	1 to 5	4	2	4	2	Yes, only if tfamily talks about it first
		1	no		3	3	6	2	No, never
1	2	1	yes	1 to 5	1	4	4	2	No, never
		2	no		4		5	3	Sometimes
1	2	2	no				4	2	No, never
2	2	1	no		2	3	1	1	Sometimes
1	2	1	no		3	3	1	1	No, never
3	2	1	not sure	0	0	5	1	1	No, never
1	2	2	not sure	1 to 5	3	4	7	2	Yes, only if tfamily talks about it first
2	2	1	no		2	5	1	1	No, never
2	1	1	yes	1 to 5	4	2	6	2	Sometimes
3	2	2	yes	0	2	3	5	3	Yes, only if tfamily talks about it first
1	2	1	no			3	3	2	No, never
3	1	1	no		3	3	6	2	Sometimes
1	2	2	yes		0	5	5	3	No, never
1	2	1	no		4	3	7	2
1	2	1	yes	1 to 5	4	5	4	2	No, never
1	2	2	yes	1 to 5	4	3	6	2	Yes, systematically when comes from a country that practices
1	2	1	no		4	3	1	1	Yes, only if tfamily talks about it first
1	2	1	yes	1 to 5	4	2	8	2	No, never
1	2	1	no		0	4	1	1	No, never
3	1	1	not sure	Difficult to assess	2	3	3	2	Yes if suspicion exci risk
2	2	2	yes	6 to 10	3	2	3	2	Yes, systematically when comes from a country that practices
1	2	2	not sure	1 to 5	4	2	8	2	Sometimes
		2	not sure			5	1	1	No, never
1	2	1	no		3	3	1	1	No, never
1	2	1	no		0	3	3	2	No, never
1	2	1	no		0	4	1	1	No, never
	2	1	no		1	4	2	2	No, never
1	2	1	no		5	2	6	2	Yes if suspicion exci risk
2	2	2	yes	0	3	2	4	2	Yes, systematically when comes from a country that practices
2	2	1	yes	11 to 49	4	1	3	2	Yes if suspicion exci risk
3	1	1	no			5	6	2	No, never
1	2	1	yes	1 to 5	4	2	7	2	Sometimes
3	2	2	yes	0	2	3	6	2	No, never
1	2	1	yes	Difficult to assess	3	3	1	1	Sometimes
2	2	2	yes	11 to 49	4	2	6	2	Yes systematically unless woman is accompanied
1	2	1	yes	Difficult to assess	4	2	3	2	Yes, only if tfamily talks about it first
1	2	2	yes	6 to 10	4	2	4	2	Sometimes
2	2	2	yes	11 to 49	3	1	8	2	Yes systematically unless woman is accompanied
1	2	1	no		5	3	1	1	No, never
1	1	1	no		2	4	1	1	No, never
1	2	2	yes	Difficult to assess	4	2	6	2	Yes if suspicion exci risk
3	1	1	no		3	4	1	1	No, never
3	2	1	no			5	1	1	No, never
3	2	1	no		2	5	1	1	No, never
2	1	1	no		2	5	1	1	No, never
2	2	1	no		1	5	1	1	No, never
3	2	1	no		3	3	4	2	Yes, systematically when comes from a country that practices
1	2	1	no			4	1	1	No, never
2	2	1	no			4	2	2	No, never
3	2	1	no		1	5	1	1	No, never
1	2	1	no		3	4	4	2	Yes, systematically when comes from a country that practices
2	2	1	yes	0	3	2	1	1	Yes, systematically when comes from a country that practices
3	2	1	no		3	3	4	2	Sometimes
2	2	1	no		4	5	6	2	No, never
3	1	1	no		2	3	3	2	No, never
3	2	1	no		2		1	1	Sometimes
1	2	1	no		4	3	3	2	No, never
3	2	1	yes	1 to 5	4	3	7	2	Yes, systematically when comes from a country that practices
1	2	1	no		4	4	8	2	No, never
2	2	1	yes	1 to 5		2	1	1	Yes, systematically when comes from a country that practices
1	2	1	no		0	5	4	2	No, never
3	2	2	no		3	5	1	1	Other
3	2	2	no		3	2	8	2	Sometimes
1	2	1			4	2	4	2	Yes, only if tfamily talks about it first
1	2	2	no		3	4	1	1	No, never
3	2	2	no		4	2	1	1	Sometimes
2	2	2	no		0		1	1	No, never
3	1	1	no		1	4	1	1	No, never
3	2	1	yes	1 to 5	4	3	1	1	Yes, systematically when comes from a country that practices
2	2	1	yes	0	3	4	1	1	Yes, only if tfamily talks about it first
3	1	1	yes	1 to 5	4	2	3	2	Sometimes
2	2	1	yes	0	3	3	1	1	Other
3	2	1			2	3			Sometimes
3	1	1	no		3	4	3	2	Sometimes
2	1	1	no		5	3	1	1	Sometimes
3	1	1	no		2	5	1	1	No, never
3	1	1	no			5	1	1	No, never
1	1	1	yes	1 to 5	5	3	6	2	Sometimes
1	2	2	no			5	1	1	No, never
3	1	1	no		2	4	4	2	Sometimes
1	2	2	no		3	5	4	2	No, never
2	2	1	yes	1 to 5	4	3	4	2	Yes if suspicion exci risk
1	2	2	yes	0	3	3	5	3	No, never
3	2	1	no		4	3	1	1	Sometimes
		1	no		4	4	4	2	No, never
1	2	1	no		2	5	1	1	No, never
2	1	1	no		0	4	1	1	No, never
1	2	1	no		1	4	3	2	No, never
1	2	2	yes	6 to 10	4	3	8	2	Sometimes
1	2	2	yes	0	4	2	1	1	No, never
1	2	2	yes	6 to 10	4	2	5	3	Sometimes
3	2	2	yes	1 to 5	6	3	1	1	No, never
3	2	2	yes	1 to 5	3	2	1	1	Yes, systematically when comes from a country that practices
3	2	2			2	3	1	1	Yes, systematically when comes from a country that practices
1	2	1	no		4	2	6	2	No, never
1	1	2	yes	1 to 5	3	3	8	2	Yes if suspicion exci risk
1	2	1	yes	11 to 49	4	2	5	3	Sometimes
1	2	1	no			4	1	1	No, never
1	2	1	yes	1 to 5	4	3	1	1
3	2	2	yes	1 to 5	3	3	8	2	Sometimes
1	2	1	no		4	4	6	2	Sometimes
1	2	2	no		3	4	8	2	Sometimes
1	2	1	yes	1 to 5	4	3	5	3	No, never
1	2	2	yes	11 to 49	4	1	8	2	Yes, systematically when comes from a country that practices
1	2	1	no		3	4	5	3	No, never
1	2	2	yes	1 to 5	4	2	4	2	Sometimes
1	2	2	yes	6 to 10	3	2	6	2	Yes, systematically when comes from a country that practices
2	2	1	yes	1 to 5	3	3	5	3	No, never
1	2	2	no		3	3	4	2	No, never
1	2	1	no		3	3	8	2	No, never
1	2	1	not sure		2	4	1	1	No, never
1	2	1	yes	1 to 5	3	2	1	1	Sometimes
3	1	1	yes	1 to 5	4	2	1	1	Sometimes
1	2	1	yes	11 to 49	4	2	8	2	Yes, systematically when comes from a country that practices
1	2	2	no		3	5	4	2	No, never
2	2	2	yes	0	4	3	1	1	Sometimes
1	2	2	yes	1 to 5	4	2	5	3	Yes, systematically when comes from a country that practices
2	1	1	yes	0	4	3	8	2	Sometimes
1	2	1	no		0	4	6	2	No, never
2	2	2	yes	1 to 5	4	3	1	1	Yes, only if tfamily talks about it first
1	2	2	yes	0	4	4	2	2	No, never
1	2	2	yes	11 to 49	4	2	8	2	Yes, systematically when comes from a country that practices
1	1	1	no		1	5	1	1	No, never
1	2	2	yes	11 to 49	4	2	8	2	Yes if suspicion exci risk
1	2	2	no		4	5	1	1
1	2	2	no		3	4	1	1	No, never
2	1	1	no		1	4	1	1	No, never
1	2	1	no		2	4	3	2	No, never
1	2	1	no		1	5	1	1	No, never
3	2	2			4	2	1	1	Sometimes
1	2	1	no		3	2	1	1	Yes, only if tfamily talks about it first
1	2	2	no		3	2	2	2	No, never
1	1	1	no		2	4	2	2	No, never
1	2	2	no		3	5	1	1	No, never
1	1	1	no		0	4	8	2	No, never
1	2	1	no		3	5	1	1	No, never
1	2	1	yes	1 to 5	1	4	6	2	Yes, systematically when comes from a country that practices
2	2	2	yes	1 to 5	4	2	6	2	Yes, systematically when comes from a country that practices
2	2	2	no		2	5	1	1	No, never
2	2	2	not sure	0	2	5	3	2	Yes, only if tfamily talks about it first
1	2	1	yes	1 to 5	4	3	1	1	Yes, only if tfamily talks about it first
2	2	1	yes	0	3	3	1	1	Other
3	2	1	no			5	2	2	No, never
1	2	1	yes	6 to 10	4	2	3	2	Yes, only if tfamily talks about it first
2	2	2	yes	1 to 5	4	2	5	3	Other
3	2	1	yes	1 to 5	3	2	6	2	Yes, systematically when comes from a country that practices
1	2	2	yes	6 to 10	4	2	1	1	Other
1	2	2	yes	1 to 5	4	3	8	2	Yes, only if tfamily talks about it first
1	2	2	yes	1 to 5	4	2	6	2	Yes, systematically when comes from a country that practices
1	2	1	yes	1 to 5	3	2	1	1	Sometimes
2	1	2	yes	1 to 5		4	5	3	Yes, only if tfamily talks about it first
		1	yes	1 to 5	1	5	1	1	No, never
2	2	1	yes	11 to 49	4	2	1	1	Yes, only if tfamily talks about it first
1	2	1	yes	1 to 5	4	3	4	2	Yes, only if tfamily talks about it first
1	2	2	yes	11 to 49	4	1	7	2	Yes systematically unless woman is accompanied
1	2	2	yes	> 50	4	3	1	1	Yes, only if tfamily talks about it first
3	1	1	no		2	5	1	1	No, never
1	2	2	yes	1 to 5	4	3	1	1	Sometimes
3	2	1	yes	1 to 5	2	2	1	1	Yes, only if tfamily talks about it first
2	2	1	yes	Difficult to assess	4	1	6	2	Other
3	2	2	yes	1 to 5	4	1	4	2	Yes, systematically when comes from a country that practices
1	2	2	yes	1 to 5	4	2	1	1	Sometimes
1	2	2	not sure		4	5	1	1	No, never
1	2	2	yes	11 to 49	4	2	5	3	Yes, systematically when comes from a country that practices
1	2	1	no		4	3	3	2	Sometimes
2	2	2	yes	1 to 5	2	2	6	2	Yes, systematically when comes from a country that practices
2	2	2	yes	1 to 5	4	2	3	2	Yes, systematically when comes from a country that practices
3	1	1	yes	6 to 10	4	1	1	1	Yes, systematically when comes from a country that practices
1	2	2	yes	11 to 49	4	2	7	2	Yes, systematically when comes from a country that practices
2	2	1	yes	0	3	2	1	1	Sometimes
1	2	2	yes	11 to 49	4	2	4	2	Yes, systematically when comes from a country that practices
3	2	2	yes	1 to 5	4	2	3	2	Yes, systematically when comes from a country that practices
1	2	2	yes	1 to 5	4	2	5	3	Yes, systematically when comes from a country that practices
3	2	1	yes	11 to 49	4	1	8	2	Other
1	2	2	yes	11 to 49	4	2	3	2	Yes, systematically when comes from a country that practices
3	2	2	yes	1 to 5	4	2	3	2	Yes, systematically when comes from a country that practices
2	2	2	yes	6 to 10	4	2	7	2	Yes, systematically when comes from a country that practices
1	2	1	yes	0	4	1	1	1	Other
3	2	1	no		4	2	1	1	No, never
2	2	1	yes	0	4	2	1	1	Other
1	2	2	not sure		3	3	5	3	No, never
3	2	2	yes	1 to 5	4	3	1	1	No, never
3	2	2	yes	1 to 5	3	2	7	2	Yes, systematically when comes from a country that practices
3	2	1	yes	0	3	2	1	1	Yes, only if tfamily talks about it first
2	2	2	yes	Difficult to assess	3	3	5	3	Sometimes
1	2	2	yes	11 to 49	3	2	1	1	Yes, systematically when comes from a country that practices
1	2	1	yes	0	3	2	6	2	Yes, systematically when comes from a country that practices
1	2	2	yes	0	4	5	4	2	No, never
1	2	2	no		4	3	6	2	Sometimes
1	2	1	yes	1 to 5	3	5	4	2	Yes if suspicion exci risk
3	1	1	yes	1 to 5	4	2	4	2	Yes, systematically when comes from a country that practices
1	2	2	yes	1 to 5	4	2	7	2	Yes, systematically when comes from a country that practices
1	2	2	yes	1 to 5	3	2	7	2	Sometimes
1	2	1	yes	6 to 10	4	2	5	3	Yes systematically unless woman is accompanied
1	2	1	no		3	3	3	2	Sometimes
1	2	1	yes	1 to 5	4	1	1	1	Yes, systematically when comes from a country that practices
1	2	2	yes	1 to 5	4	2	1	1	Yes systematically unless woman is accompanied
1	2	1	not sure	1 to 5	4	3	8	2	Sometimes
1	1	1	yes	1 to 5	3	2	3	2	Yes, systematically when comes from a country that practices
1	2	2	yes	1 to 5	4	2	5	3	Yes, systematically when comes from a country that practices
1	1	3	yes	0	1		1	1	Yes, only if tfamily talks about it first
